# Supplementary material for: Flexibility underlies differences in mitochondrial respiratory performance between migratory and non-migratory White-crowned Sparrows (Zonotrichia leucophrys)
Source: Sci Rep. 2024 Apr 24;14:9456. doi: 10.1038/s41598-024-59715-y (PMC11043447; doi:10.1038/s41598-024-59715-y)
Supplement: Supplementary file 2 — Supplementary Table S1. [file 41598_2024_59715_MOESM2_ESM.xlsx]

## Sheet: Sheet1
Table S1. General metrics collected.
Morphometrics and metadata
Sample ID	Group	Season	Date	Sex	Fat Score	Muscle Score	Wing Chord (mm)	Tarsus Length (mm)	Mass (g)
HEAD-001	Nuttall's	September	2021-09-08	M	0	1	70	24.2	30.2
HEAD-002	Nuttall's	September	2021-09-08	M	0	0	69	25	34.3
HEAD-003	Nuttall's	September	2021-09-08	M	0	0	73	24.4	32.8
HEAD-004	Nuttall's	September	2021-09-09	M	0	1	75	24.7	31.2
HEAD-005	Nuttall's	September	2021-09-09	F	0	0	69	22.8	26.2
HEAD-006	Nuttall's	September	2021-09-09	M	0	1	75	24.2	30.7
HEAD-007	Nuttall's	September	2021-09-09	F	0	1	74	22.6	29
HEAD-008	Nuttall's	September	2021-09-09	M	0	0	72	25.2	28.7
HEAD-009	Nuttall's	September	2021-09-09	F	0	0	69	24.7	27.2
HEAD-010	Nuttall's	September	2021-09-09	M	1	1	73	24.3	31.8
HEAD-011	Nuttall's	September	2021-09-09	NA	0	0	67	22.8	29.4
HEAD-012	Nuttall's	September	2021-09-10	M	0	0	70	22.4	23.6
HEAD-013	Nuttall's	September	2021-09-10	F	0	0	69	22.7	29
HEAD-014	Nuttall's	September	2021-09-10	M	0	0	70	23.5	29.3
HEAD-015	Nuttall's	September	2021-09-10	M	0	0	75	24.3	31.9
HEAD-016	Nuttall's	September	2021-09-11	M	0	0	75	23	29.9
HEAD-017	Nuttall's	September	2021-09-11	M	0	0	75	24.6	30.3
HEAD-018	Nuttall's	September	2021-09-11	M	0	1	74	24.4	29.6
HEAD-019	Nuttall's	September	2021-09-11	NA	0	1	75	24.7	30.7
HEAD-020	Nuttall's	September	2021-09-11	F	0	0	70	23.6	24.6
HEAD-021	Nuttall's	September	2021-09-11	F	1	1	69	24.2	28.6
HEAD-022	Nuttall's	September	2021-09-11	NA	0	0	72	24.3	27.8
HEAD-023	Nuttall's	September	2021-09-11	M	0	0	75	24.4	29.2
HEAD-024	Nuttall's	December	2021-12-20	M	1	1	73	24.8	33.2
HEAD-025	Nuttall's	December	2021-12-20	M	2	1	78	23.1	30
HEAD-026	Nuttall's	December	2021-12-20	M	2	1	72	23.4	32.1
HEAD-027	Nuttall's	December	2021-12-20	F	1	1	70	NA	29.5
HEAD-028	Nuttall's	December	2021-12-20	M	1	1	71	22.3	28.3
HEAD-029	Nuttall's	December	2021-12-20	F	1	2	75	24.7	34.7
HEAD-030	Nuttall's	December	2021-12-20	M	1	1	70	22.6	29.2
HEAD-031	Nuttall's	December	2021-12-20	F	1	2	70	23.9	30
HEAD-032	Nuttall's	December	2021-12-20	M	1	2	72	34.7	36.3
HEAD-033	Nuttall's	December	2021-12-20	NA	1	2	70	24.2	34.4
HEAD-034	Nuttall's	December	2021-12-21	F	1	1	68	24.8	29.5
HEAD-035	Nuttall's	December	2021-12-21	M	0	0	75	NA	29.8
HEAD-036	Nuttall's	December	2021-12-21	F	2	1	78	23.3	28.1
HEAD-037	Nuttall's	December	2021-12-21	F	1	1	71	23.4	27.8
HEAD-038	Nuttall's	December	2021-12-21	F	1	2	66	23.1	27.5
HEAD-039	Nuttall's	December	2021-12-21	M	0	1	75	24.9	31.9
HEAD-040	Nuttall's	December	2021-12-21	F	1	1	68	22.6	29.9
HEAD-041	Nuttall's	December	2021-12-21	F	1	1	70	NA	29.4
HEAD-042	Nuttall's	December	2021-12-22	M	0	0	75	25.6	33.3
HEAD-043	Nuttall's	December	2021-12-22	M	1	1	75	24.1	29.3
HEAD-044	Nuttall's	December	2021-12-22	M	0	1	75	23.2	27
HEAD-045	Nuttall's	December	2021-12-22	M	1	0	72	21.2	29
UCDA-001	Gambel's	April	2021-04-03	M	1	2	75	23.3	28.9
UCDA-002	Gambel's	April	2021-04-04	M	0	2	77	22.7	28.8
UCDA-003	Gambel's	April	2021-04-04	M	0	3	78	23.3	26.2
UCDA-004	Gambel's	April	2021-04-04	M	1	1	76	23.5	29
UCDA-005	Gambel's	April	2021-04-04	M	2	3	78	23.5	30.7
UCDA-006	Gambel's	April	2021-04-05	F	1	2	70	24	25
UCDA-007	Gambel's	April	2021-04-05	M	1	1	77	24.2	28.4
UCDA-008	Gambel's	April	2021-04-05	M	2	3	82	21.5	30.5
UCDA-009	Gambel's	April	2021-04-05	M	3	3	78	23.1	33.9
UCDA-010	Gambel's	April	2021-04-05	M	1	1	76	23.2	25.3
UCDA-011	Gambel's	April	2021-04-05	M	1	2	79	22.8	30.1
UCDA-012	Gambel's	April	2021-04-06	M	2	2	77	23.9	30.6
UCDA-013	Gambel's	April	2021-04-06	M	2	1	72	22.4	27.4
UCDA-014	Gambel's	April	2021-04-06	M	1	1	76	23.9	27
UCDA-015	Gambel's	April	2021-04-06	M	2	2	75	23.4	30.6
UCDA-016	Gambel's	April	2021-04-06	M	3	2	78	23	31.9
UCDA-017	Gambel's	April	2021-04-06	M	3	3	80	23	34.4
UCDA-018	Gambel's	April	2021-04-06	M	3	3	78	23	33
UCDA-019	Gambel's	April	2021-04-06	F	1	2	69	22.6	29.5
UCDA-020	Gambel's	April	2021-04-07	M	1	1	77	23	26.4
UCDA-021	Gambel's	April	2021-04-07	M	1	1	79	22.5	28.5
UCDA-022	Gambel's	April	2021-04-07	M	1	1	79	23.5	28.2
UCDA-023	Gambel's	April	2021-04-07	M	2	2	79	22.3	27.5
UCDA-024	Gambel's	April	2021-04-07	NA	2	2	79	23.4	30.4
UCDA-025	Gambel's	December	2021-12-24	M	1	2	80	23.1	27.5
UCDA-026	Gambel's	December	2021-12-24	M	2	0	77	23.3	28.9
UCDA-027	Gambel's	December	2021-12-24	M	0	1	79	23.9	25.5
UCDA-028	Gambel's	December	2021-12-24	M	0	0	77	23.2	25.8
UCDA-029	Gambel's	December	2021-12-24	M	0	0	78	24.5	29.3
UCDA-030	Gambel's	December	2021-12-24	NA	1	0	78	22.9	26.7
UCDA-031	Gambel's	December	2021-12-24	M	1	1	79	23.3	26.6
UCDA-032	Gambel's	December	2021-12-24	NA	0	2	79	NA	24.4
UCDA-033	Gambel's	December	2021-12-25	M	0	0	81	25.8	26.4
UCDA-034	Gambel's	December	2021-12-25	M	0	0	79	22.3	26.2
UCDA-035	Gambel's	December	2021-12-25	M	0	0	79	21.4	24
UCDA-036	Gambel's	December	2021-12-25	F	0	0	75	21.8	22.6
UCDA-037	Gambel's	December	2021-12-25	M	0	0	81	23.2	25.9
UCDA-038	Gambel's	December	2021-12-25	F	1	0	76	24	24.7
UCDA-039	Gambel's	December	2021-12-25	M	1	0	79	23.1	26.8
UCDA-040	Gambel's	December	2021-12-25	F	0	1	72	21.8	24.4
UCDA-041	Gambel's	December	2021-12-26	M	1	0	79	23	27
UCDA-042	Gambel's	December	2021-12-26	M	0	0	76	23.5	25.3
UCDA-043	Gambel's	December	2021-12-26	M	0	1	77	23.2	24.7
UCDA-044	Gambel's	December	2021-12-26	NA	0	2	77	24	24.1
UCDA-045	Gambel's	December	2021-12-26	M	0	1	76	23.3	27.5
UCDA-046	Gambel's	December	2021-12-26	M	0	1	76	23.4	26.9
UCDA-047	Gambel's	December	2021-12-26	M	1	1	79	23.4	27.6
UCDA-048	Gambel's	December	2021-12-27	M	0	0	82	22.4	26.8
UCDA-049	Gambel's	December	2021-12-27	M	1	1	80	22.1	26.2
UCDA-050	Gambel's	December	2021-12-27	NA	0	0	75	NA	22.3
YOSE-001	Gambel's	September	2021-09-14	F	0	0	77	22	20.3
YOSE-002	Gambel's	September	2021-09-14	F	0	0	72	22.4	27
YOSE-003	Gambel's	September	2021-09-14	M	1	1	79	21.3	25.4
YOSE-004	Gambel's	September	2021-09-14	F	1	1	75	22.2	24.3
YOSE-005	Gambel's	September	2021-09-14	F	1	0	75	22.1	21.2
YOSE-006	Gambel's	September	2021-09-14	M	0	0	75	23.3	20.9
YOSE-007	Gambel's	September	2021-09-15	F	0	0	75	21.1	19.9
YOSE-008	Gambel's	September	2021-09-15	F	0	0	75	21.6	19.8
YOSE-009	Gambel's	September	2021-09-15	F	0	1	73	22.5	22.2
YOSE-010	Gambel's	September	2021-09-15	M	1	0	79	23.5	25.3
YOSE-011	Gambel's	September	2021-09-15	F	0	0	75	22.5	20.4
YOSE-012	Gambel's	September	2021-09-15	M	1	1	79	23.9	25
YOSE-013	Gambel's	September	2021-09-15	F	0	1	75	22.9	18.7
YOSE-014	Gambel's	September	2021-09-15	NA	0	0	74	23.7	18.7
YOSE-015	Gambel's	September	2021-09-16	M	1	1	80	22.3	24.6
YOSE-016	Gambel's	September	2021-09-16	F	0	1	74	24	20.9
YOSE-017	Gambel's	September	2021-09-16	F	1	2	75	22.4	24.8
YOSE-018	Gambel's	September	2021-09-16	F	0	1	73	22.3	20.8
YOSE-019	Gambel's	September	2021-09-16	F	1	1	75	21	22.8
YOSE-020	Gambel's	September	2021-09-16	M	1	1	75	21.1	25.7
