# Supplementary material for: Flexibility underlies differences in mitochondrial respiratory performance between migratory and non-migratory White-crowned Sparrows (Zonotrichia leucophrys)
Source: Sci Rep. 2024 Apr 24;14:9456. doi: 10.1038/s41598-024-59715-y (PMC11043447; doi:10.1038/s41598-024-59715-y)
Supplement: Supplementary file 3 — Supplementary Table S2. [file 41598_2024_59715_MOESM3_ESM.xlsx]

## Sheet: Sheet2
Table S2. Sample Sizes, Mean, and STD of all groups.
Descriptive statistics for all five groups.
Group:	Gambel's			Nuttall's
	Apr	Sept	Dec	Sept	Dec
% HCT	45.84 ± 3.32 (22)	50.80 ± 5.16 (19)	47.86 ± 4.12 (26)	42.63 ± 3.68 (23)	43.92 ± 4.21 (21)
Hb (g/dL)	13.23 ± 3.92 (22)	15.98 ± 1.34 (18)	11.63 ± 1.15 (26)	13.44 ±1. 73 (23)	10.93 ± 2.61 (22)
BOH (mmol/L)	NA	4.38 ± 4.22 (15)	2.74 ± 1.70 (15)	2.09 ± 2.07 (18)	0.54 ± 0.37 (9)
Citrate-synthase	3004.19 ± 259.24 (24)	2882.48 ± 307.15 (20)	2669.22 ± 373.86 (25)	2131.35 ± 350.62 (22)	2444.30 ± 384.50 (22)
Complex I	496.73 ± 246.35 (23)	382.39 ± 169.56(20)	467.04 ± 199.26 (23)	431.94 ± 167.31 (22)	398.75 ± 130.69 (21)
Complex II	297.18 ± 133.45 (21)	159.17 ± 83.52 (17)	306.61 ± 136.47 (24)	159.59 ± 142.51 (19)	172.11 ± 73.81 (17)
Complex III	656.08 ± 176.65 (24)	447.21 ± 240.87 (20)	456.73 ± 157.13 (20)	366.34 ± 158.38 (23)	429.52 ± 207.05 (21)
Complex IV	983.37 ± 539.05 (19)	932.66 ± 478.63 (16)	484.00 ± 317.35 (21)	839.88 ± 835.96 (15)	803.10 ± 319.94(18)
State 3 pmg	414.17 ± 124.21 (20)	559.50 ± 196.06 (20)	238.90 ± 142.88 (22)	227.78 ± 178.79 (23)	291.06 ± 82.93 (21)
State 4 oligo pmg	23.03 ± 6.90 (20)	25.11 ± 13.42 (20)	14.11 ± 6.61 (22)	16.00 ± 10.25 (23)	17.01 ± 3.75 (21)
State 4 no oligo pmg	95.93 ± 21.50 (20)	128.48 ± 41.23 (20)	84.17 ± 41.13 (22)	76.96 ± 37.12 (23)	84.05 ± 25.48 (21)
RCR pmg	18.22 ± 2.64 (20)	26.02 ± 9.83 (20)	16.96 ± 5.26 (22)	14.19 ± 3.37 (23)	16.99 ± 3.23 (21)
State 3 succ	438.00 ± 157.25 (20)	502.77 ± 97.64 (20)	247.55 ± 139.96 (22)	233.55 ± 181.39 (23)	278.11 ± 81.54 (21)
State 4 oligo succ	72.88 ± 25.54 (20)	81.65 ± 29.69 (20)	61.23 ± 24.75 (22)	57.50 ± 36.91 (23)	49.96 ± 13.43 (21)
State 4 no oligo succ	191.67 ± 43.80 (20)	270.86 ± 104.66 (20)	182.11 ± 95.56 (22)	156.12 ± 76.54 (22)	149.11 ± 47.37 (21)
RCR succ	14.10 ± 4.33 (20)	6.30 ± 1.67 (20)	3.92 ± 0.95 (22)	4.13 ± 1.14 (23)	1.93 ± 0.59 (21)
State 3 pc	368.20 ± 178.21 (20)	466.12 ± 137.49 (20)	204.34 ± 154.46 (22)	139.05 ± 83.85 (23)	194.50 ± 53.98 (21)
State 4 oligo pc	27.25 ± 11.29 (20)	37.37 ± 17.84 (20)	16.55 ± 12.15 (22)	23.33 ± 15.09 (23)	20.38 ± 5.76 (21)
State 4 no oligo pc	114.72 ± 28.43 (20)	146.01 ± 44.57 (20)	96.87 ± 66.04 (22)	79.56 ± 36.60 (23)	95.82 ± 30.75 (21)
RCR pc	14.10 ± 4.33 (20)	14.36 ± 6.13 (20)	12.81 ± 3.97 (22)	6.13 ± 1.23 (23)	9.65 ± 1.95 (21)
