# Supplementary material for: Flexibility underlies differences in mitochondrial respiratory performance between migratory and non-migratory White-crowned Sparrows (Zonotrichia leucophrys)
Source: Sci Rep. 2024 Apr 24;14:9456. doi: 10.1038/s41598-024-59715-y (PMC11043447; doi:10.1038/s41598-024-59715-y)
Supplement: Supplementary file 4 — Supplementary Table S3. [file 41598_2024_59715_MOESM4_ESM.xlsx]

## Sheet: Sheet1
Table S3. Statistical output showing all variables and statistical models. A "*" implies a significant p-value.
Effect of sex on mitochondrial performance, blood parameters, and ketones:
Substrate	Explanatory Variables	Dependent Variable	Stats	N (sample) number	Comparison	Estimate (b)	SE	df	t-ratio	P-value
	Sex	Hct	linear regression (LR)	101	Male-Female	-1.3	1.06	1/99	-1.22	0.224
	Sex	Hb	LR	100	Male-Female	-1.18	0.628	1/98	-1.88	0.063
	Sex	Citrate-synthase	LR	104	Male-Female	-61.3	97.5	1/102	-0.629	0.531
Gambel's Fall	Sex	Citrate-synthase	LR	19	Male-Female	-5.92	1.64	1/17	-3.61	0.002*
	Sex	BOH	LR	54	Male-Female	-1.68	0.775	1/52	-2.17	0.035*
PMG	Sex	State 3	LR	96	Male-Female	-89.3	43.2	1/94	-2.07	0.042*
		State 4 oligo	LR	96	Male-Female	-2.19	2.2	1/94	-0.994	0.323
		RCR	LR	96	Male-Female	-3.07	1.48	1/94	-2.08	0.040*
PC	Sex	State 3	LR	96	Male-Female	-69.3	39.7	1/94	-1.75	0.0843
		State 4 oligo	LR	96	Male-Female	-4.09	3.33	1/94	-1.23	0.222
		RCR	LR	96	Male-Female	-0.883	1.12	1/94	-0.788	0.433
Suc	Sex	State 3	LR	95	Male-Female	-58.3	42.1	1/93	-1.38	0.17
		State 4 oligo	LR	95	Male-Female	-1.07	6.6	1/93	-0.163	0.871
		RCR	LR	95	Male-Female	-0.749	0.397	1/93	-1.89	0.062
PMG - Gambel's Spr	Sex	State 3	LR	19	Male-Female	-51.9	97.04	1/17	-0.535	0.6
		State 4 oligo	LR	19	Male-Female	-1.81	5.397	1/17	-0.335	0.741
		RCR	LR	19	Male-Female	-0.613	2.0751	1/17	-0.295	0.772
PMG - Gambel's Fall	Sex	State 3	LR	19	Male-Female	-25.9	101.94	1/17	-0.254	0.803
		State 4 oligo	LR	19	Male-Female	-1.52	6.98	1/17	-0.217	0.831
		RCR	LR	19	Male-Female	2.9	4.98	1/17	0.582	0.568
PMG - Gambel's Winter	Sex	State 3	LR	18	Male-Female	41.2	157	1/16	0.262	0.797
		State 4 oligo	LR	18	Male-Female	4.128	6.81	1/16	0.606	0.553
		RCR	LR	18	Male-Female	-3.141	5.92	1/16	-0.53	0.603
PMG - Nuttall's Fall	Sex	State 3	LR	20	Male-Female	9.418	95.6	1/18	0.098	0.923
		State 4 oligo	LR	20	Male-Female	1.511	5.46	1/18	0.277	0.785
		RCR	LR	20	Male-Female	-1.2	1.6	1/18	-0.752	0.462
PMG - Nuttall's Winter	Sex	State 3	LR	20	Male-Female	0.666	39.9	1/18	0.017	0.987
		State 4 oligo	LR	20	Male-Female	0.659	1.8	1/18	0.367	0.718
		RCR	LR	20	Male-Female	-0.923	1.53	1/18	-0.602	0.554
	Sex	Complex I	LR	99	Male-Female	-1.39	41.8	1/97	-0.032	0.974
	Sex	Complex II	LR	90	Male-Female	46.8	30.8	1/88	1.518	0.133
	Sex	Complex III	LR	99	Male-Female	-38.7	47.4	1/97	-0.815	0.417
	Sex	Complex IV	LR	82	Male-Female	-83.7	128	1/80	-0.655	0.514
Effect of housing on mitochondrial performance, blood parameters, and ketones:
Substrate	Explanatory Variables	Dependent Variable	Stats	N (sample) number	Comparison	Estimate (b)	SE	df	t-ratio	P-value
	Housed	Hct	linear regression (LR)	19	Gambel's Fall Housed-Unhoused	4.24	3.18	1/17	1.33	0.2
	Housed	Hb	LR	18	Gambel's Fall Housed-Unhoused	-2.03	0.709	1/16	-2.86	0.011*
	Housed	Citrate-synthase	LR	20	Gambel's Fall Housed-Unhoused	102	196	1/18	0.519	0.61
	Housed	BOH	LR	15	Gambel's Fall Housed-Unhoused	5.69	4.25	1/13	1.34	0.204
	Housed	Hct	LR	23	Nuttall's Fall Housed-Unhoused	-1.74	1.75	1/21	-0.994	0.331
	Housed	Hb	LR	23	Nuttall's Fall Housed-Unhoused	-1.37	0.788	1/21	-1.73	0.098
	Housed	Citrate-synthase	LR	22	Nuttall's Fall Housed-Unhoused	-176	167	1/20	-1.05	0.305
	Housed	BOH	LR	18	Nuttall's Fall Housed-Unhoused	1.06	1.32	1/16	0.799	0.436
PMG	Housed	State 3	LR	20	Gambel's Fall Housed-Unhoused	141	121	1/18	1.16	0.261
		State 4 oligo	LR	20		17.8	7.55	1/18	2.35	0.030*
		RCR	LR	20		-10.3	5.83	1/18	-1.77	0.094
PC	Housed	State 3	LR	20	Gambel's Fall Housed-Unhoused	47.9	87.7	1/18	0.546	0.592
		State 4 oligo	LR	20		18.5	10.6	1/18	1.74	0.099
		RCR	LR	20		-0.518	0.565	1/18	-0.916	0.372
Suc	Housed	State 3	LR	20	Gambel's Fall Housed-Unhoused	158	122	1/18	1.3	0.211
		State 4 oligo	LR	20		14.3	18.8	1/18	0.763	0.455
		RCR	LR	20		1.03	1.04	1/18	0.985	0.338
PMG	Housed	State 3	LR	23	Nuttall's Fall Housed-Unhoused	5.93	86.9	1/21	0.068	0.946
		State 4 oligo	LR	23		1.33	4.97	1/21	0.268	0.791
		RCR	LR	23		-0.371	1.64	1/21	-0.227	0.823
PC	Housed	State 3	LR	23	Nuttall's Fall Housed-Unhoused	34.8	40	1/21	0.869	0.395
		State 4 oligo	LR	23		2.64	7.31	1/21	0.362	0.721
		RCR	LR	23		0.499	0.59	1/21	0.846	0.407
Suc	Housed	State 3	LR	23	Nuttall's Fall Housed-Unhoused	-12	88.1	1/21	-0.136	0.893
		State 4 oligo	LR	23		-10.4	17.8	1/21	-0.585	0.565
		RCR	LR	23		0.649	0.537	1/21	1.21	0.24
	Housed	Complex I	LR	20	Gambel's Fall Housed-Unhoused	179	101	1/18	1.785	0.091
	Housed	Complex II	LR	17	Gambel's Fall Housed-Unhoused	-22.3	54.5	1/15	-0.409	0.688
	Housed	Complex III	LR	20	Gambel's Fall Housed-Unhoused	-71.8	154	1/18	-0.466	0.647
	Housed	Complex IV	LR	16	Gambel's Fall Housed-Unhoused	515	286	1/14	1.803	0.093
	Housed	Complex I	LR	22	Nuttall's Fall Housed-Unhoused	57.9	81	1/20	0.714	0.484
	Housed	Complex II	LR	19	Nuttall's Fall Housed-Unhoused	0.835	76.4	1/17	0.011	0.991
	Housed	Complex III	LR	23	Nuttall's Fall Housed-Unhoused	12.1	76.9	1/21	0.157	0.877
	Housed	Complex IV	LR	23	Nuttall's Fall Housed-Unhoused	-329	653	1/13	-0.504	0.623
Effect of subspecies on mitochondrial performance, blood parameters, and ketones:
Substrate	Explanatory Variables	Dependent Variable	Stats	N (sample) number	Comparison	Estimate (b)	SE	df	t-ratio	P-value
		Hct	linear regression (LR)	111	Nuttall's-Gambel's	-4.7821	0.8434	1/109	-5.67	<0.0001*
		Hb	LR	110	Nuttall's-Gambel's	-1.1432	0.5446	1/108	-2.099	0.0381*
		Citrate-synthase	LR	113	Nuttall's-Gambel's	-7.6122	0.9602	1/111	-7.928	<0.0001*
		BOH	LR	58	Nuttall's-Gambel's	-2.0367	0.7033	1/56	-2.896	0.00538*
PMG		State 3	LR	106	Nuttall's-Gambel's	-140.87	35.75	1/104	-3.941	<0.0001*
		State 4 oligo		106	Nuttall's-Gambel's	-4.055	1.864	1/104	-2.175	0.0319*
		RCR	LR	106	Nuttall's-Gambel's	-4.7618	1.2343	1/104	-3.858	<0.0002*
PC		State 3	LR	106	Nuttall's-Gambel's	-176.13	30.25	1/104	-5.823	<0.0001*
		State 4 oligo	LR	106	Nuttall's-Gambel's	-4.799	2.86	1/104	-1.678	0.0963
		RCR	LR	106	Nuttall's-Gambel's	-5.8989	0.7915	1/104	-7.453	<0.0001*
Suc		State 3	LR	105	Nuttall's-Gambel's	-138.86	34.91	1/103	-3.978	<0.0002*
		State 4 oligo	LR	105	Nuttall's-Gambel's	-17.844	5.509	1/103	-3.239	<0.0001*
		RCR	LR	105	Nuttall's-Gambel's	-0.6656	0.3588	1/103	-1.855	0.0664
		Complex I	LR	110	Nuttall's-Gambel's	-36.01	37.15	1/107	-0.969	0.335
		Complex II	LR	99	Nuttall's-Gambel's	-97.49	27.08	1/96	-3.6	<0.0006*
		Complex III	LR	108	Nuttall's-Gambel's	-132.02	39.75	1/106	-3.321	0.0012*
		Complex IV	LR	90	Nuttall's-Gambel's	30.2	118.14	1/87	0.323	0.747
Pairwise comparisions on mitochondrial performance:
Substrate	Explanatory Variables	Dependent Variable	Stats	N (sample) number	Comparison	Estimate (b)	SE	df	partial t-ratio	P-value
	SubGroups	Hct	LR+emmeans	111	Gambel's Spr-Gambel's Fall	-4.96	1.29	106	-3.858	0.0018*
					Gambel's Spr-Gambel's Winter	-2.03	1.19	106	-1.702	0.4372
					Gambel's Spr- Nuttall's Fall	3.2	1.22	106	2.614	0.0751
					Gambel's Spr-Nuttall's Winter	1.92	1.25	106	1.53	0.5455
					Gambel's Fall-Gambel's Winter	2.94	1.24	106	2.37	0.1317
					Gambel's Fall-Nuttall's Fall	8.17	1.27	106	6.412	<.0001*
					Gambel's Fall-Nuttall's Winter	6.88	1.3	106	5.291	<.0001*
					Gambel's Winter-Nuttall's Fall	5.23	1.18	106	4.445	0.0002*
					Gambel's Winter-Nuttall's Winter	3.94	1.21	106	3.271	0.0123*
					Nuttall's Fall-Nuttall's Winter	-1.28	1.24	106	-1.036	0.8382
	SubGroups	Hb	LR+emmeans	110	Gambel's Spr-Gambel's Fall	-2.752	0.755	105	-3.647	0.0037*
					Gambel's Spr-Gambel's Winter	1.594	0.689	105	2.313	0.149
					Gambel's Spr- Nuttall's Fall	-0.208	0.709	105	-0.293	0.9984
					Gambel's Spr-Nuttall's Winter	2.301	0.717	105	3.21	0.0149*
					Gambel's Fall-Gambel's Winter	4.346	0.72	105	6.033	<.0001*
					Gambel's Fall-Nuttall's Fall	2.544	0.739	105	3.441	0.0073*
					Gambel's Fall-Nuttall's Winter	5.053	0.747	105	6.767	<.0001*
					Gambel's Winter-Nuttall's Fall	-1.802	0.673	105	-2.679	0.0639
					Gambel's Winter-Nuttall's Winter	0.707	0.681	105	1.038	0.837
					Nuttall's Fall-Nuttall's Winter	2.509	0.701	105	3.58	0.0046*
	SubGroups	BOH	LR+emmeans	58	Gambel's Fall-Gambel's Winter	1.642	0.957	53	1.716	0.3257
					Gambel's Fall-Nuttall's Fall	2.285	0.916	53	2.494	0.0725
					Gambel's Fall-Nuttall's Winter	3.834	1.105	53	3.47	0.0056*
					Gambel's Winter-Nuttall's Fall	0.643	0.916	53	0.701	0.8961
					Gambel's Winter-Nuttall's Winter	2.192	1.105	53	1.983	0.2071
					Nuttall's Fall-Nuttall's Winter	1.549	1.07	53	1.448	0.4758
	SubGroups	Citrate-synthase	LR+emmeans	113	Gambel's Spr-Gambel's Fall	122	102.5	108	1.187	0.7586
					Gambel's Spr-Gambel's Winter	335	96.8	108	3.462	0.0068*
					Gambel's Spr- Nuttall's Fall	873	99.9	108	8.735	<.0001*
					Gambel's Spr-Nuttall's Winter	560	99.9	108	5.603	<.0001*
					Gambel's Fall-Gambel's Winter	213	101.6	108	2.1	0.2278
					Gambel's Fall-Nuttall's Fall	751	104.6	108	7.181	<.0001*
					Gambel's Fall-Nuttall's Winter	438	104.6	108	4.189	0.0005*
					Gambel's Winter-Nuttall's Fall	538	99	108	5.435	<.0001*
					Gambel's Winter-Nuttall's Winter	225	99	108	2.273	0.1618
					Nuttall's Fall-Nuttall's Winter	-313	102.1	108	-3.066	0.0225*
PMG	SubGroups	State 3	LR+emmeans	106	Gambel's Spr-Gambel's Fall	-145	47.6	101	-3.05	0.0239*
					Gambel's Spr-Gambel's Winter	175	46.6	101	3.77	0.0025*
					Gambel's Spr- Nuttall's Fall	186	46.1	101	4.05	0.001*
					Gambel's Spr-Nuttall's Winter	123	47.1	101	2.62	0.0752
					Gambel's Fall-Gambel's Winter	32	46.6	101	6.89	<.0001*
					Gambel's Fall-Nuttall's Fall	332	46.1	101	7.201	<.0001*
					Gambel's Fall-Nuttall's Winter	268	47.1	101	5.702	<.0001*
					Gambel's Winter-Nuttall's Fall	11.1	44.9	101	0.247	0.999
					Gambel's Winter-Nuttall's Winter	-52.2	46	101	-1.135	0.788
					Nuttall's Fall-Nuttall's Winter	-63.3	45.5	101	-1.391	0.635
PMG	SubGroups	State 4 oligo	LR+emmeans	106	Gambel's Spr-Gambel's Fall	-2.08	2.79	101	-0.746	0.945
					Gambel's Spr-Gambel's Winter	8.92	2.72	101	3.277	0.0123*
					Gambel's Spr- Nuttall's Fall	7.03	2.69	101	2.611	0.076
					Gambel's Spr-Nuttall's Winter	6.02	2.75	101	2.188	0.193
					Gambel's Fall-Gambel's Winter	11	2.72	101	4.041	0.001*
					Gambel's Fall-Nuttall's Fall	9.11	2.69	101	3.382	0.0089*
					Gambel's Fall-Nuttall's Winter	8.1	2.75	101	2.943	0.0322*
					Gambel's Winter-Nuttall's Fall	-1.89	2.63	101	-0.719	0.9517
					Gambel's Winter-Nuttall's Winter	-2.9	2.69	101	-1.078	0.8174
					Nuttall's Fall-Nuttall's Winter	-1.01	2.66	101	-0.379	0.9955
PMG	SubGroups	State 4 no oligo	LR+emmeans	106	Gambel's Spr-Gambel's Fall	-32.5	11	101	-2.966	0.0302*
					Gambel's Spr-Gambel's Winter	11.7	10.7	101	1.097	0.808
					Gambel's Spr- Nuttall's Fall	19	10.6	101	1.788	0.3864
					Gambel's Spr-Nuttall's Winter	11.9	10.8	101	1.096	0.8083
					Gambel's Fall-Gambel's Winter	44.3	10.7	101	4.132	0.0007
					Gambel's Fall-Nuttall's Fall	51.5	10.6	101	4.855	<.0001*
					Gambel's Fall-Nuttall's Winter	44.4	10.8	101	4.097	0.0008*
					Gambel's Winter-Nuttall's Fall	7.21	10.4	101	0.697	0.9567
					Gambel's Winter-Nuttall's Winter	0.125	10.6	101	0.012	1
					Nuttall's Fall-Nuttall's Winter	-7.09	10.5	101	-0.677	0.9611
PMG	SubGroups	RCR	LR+emmeans	106	Gambel's Spr-Gambel's Fall	-7.795	1.73	101	-4.519	0.0002*
					Gambel's Spr-Gambel's Winter	1.2622	1.69	101	0.749	0.9443
					Gambel's Spr- Nuttall's Fall	4.0314	1.67	101	2.417	0.1192
					Gambel's Spr-Nuttall's Winter	1.2316	1.7	101	0.723	0.9508
					Gambel's Fall-Gambel's Winter	9.0572	1.69	101	5.374	<.0001*
					Gambel's Fall-Nuttall's Fall	11.8264	1.67	101	7.09	<.0001*
					Gambel's Fall-Nuttall's Winter	9.0266	1.7	101	5.296	<.0001*
					Gambel's Winter-Nuttall's Fall	2.7692	1.63	101	1.702	0.4373
					Gambel's Winter-Nuttall's Winter	-0.0306	1.66	101	-0.018	1
					Nuttall's Fall-Nuttall's Winter	-2.7998	1.65	101	-1.7	0.4384
PC	SubGroups	State 3	LR+emmeans	106	Gambel's Spr-Gambel's Fall	-97.92	40.7	101	-2.403	0.1228
					Gambel's Spr-Gambel's Winter	163.86	39.8	101	4.117	0.0007*
					Gambel's Spr- Nuttall's Fall	229.16	39.4	101	5.817	<.0001*
					Gambel's Spr-Nuttall's Winter	173.7	40.3	101	4.315	0.0004*
					Gambel's Fall-Gambel's Winter	261.78	39.8	101	6.576	<.0001*
					Gambel's Fall-Nuttall's Fall	327.07	39.4	101	8.303	<.0001*
					Gambel's Fall-Nuttall's Winter	271.62	40.3	101	6.748	<.0001*
					Gambel's Winter-Nuttall's Fall	65.3	38.4	101	1.699	0.4389
					Gambel's Winter-Nuttall's Winter	9.84	39.3	101	0.25	0.9991
					Nuttall's Fall-Nuttall's Winter	-55.45	38.9	101	-1.426	0.6125
PC	SubGroups	State 4 oligo	LR+emmeans	106	Gambel's Spr-Gambel's Fall	-10.12	4.13	101	-2.45	0.1107
					Gambel's Spr-Gambel's Winter	10.7	4.04	101	2.65	0.0691
					Gambel's Spr- Nuttall's Fall	3.92	3.99	101	0.981	0.8631
					Gambel's Spr-Nuttall's Winter	6.87	4.08	101	1.684	0.4487
					Gambel's Fall-Gambel's Winter	20.82	4.04	101	5.157	<.0001*
					Gambel's Fall-Nuttall's Fall	14.04	3.99	101	3.515	0.0058*
					Gambel's Fall-Nuttall's Winter	17	4.08	101	4.163	0.0006*
					Gambel's Winter-Nuttall's Fall	-6.78	3.9	101	-1.739	0.4151
					Gambel's Winter-Nuttall's Winter	-3.82	3.99	101	-0.959	0.8727
					Nuttall's Fall-Nuttall's Winter	2.95	3.94	101	0.749	0.9443
PC	SubGroups	State 4 no oligo	LR+emmeans	106	Gambel's Spr-Gambel's Fall	-31.3	13.8	101	-2.264	0.1654
					Gambel's Spr-Gambel's Winter	17.85	13.5	101	1.322	0.6785
					Gambel's Spr- Nuttall's Fall	35.16	13.4	101	2.63	0.0724
					Gambel's Spr-Nuttall's Winter	18.89	13.7	101	1.383	0.6399
					Gambel's Fall-Gambel's Winter	49.15	13.5	101	3.639	0.0039*
					Gambel's Fall-Nuttall's Fall	66.46	13.4	101	4.972	<.0001*
					Gambel's Fall-Nuttall's Winter	50.19	13.7	101	3.674	0.0035*
					Gambel's Winter-Nuttall's Fall	17.31	13	101	1.328	0.6747
					Gambel's Winter-Nuttall's Winter	1.04	13.3	101	0.078	1
					Nuttall's Fall-Nuttall's Winter	-16.27	13.2	101	-1.233	0.7322
PC	SubGroups	RCR	LR+emmeans	106	Gambel's Spr-Gambel's Fall	-0.26	1.22	101	-0.213	0.9995
					Gambel's Spr-Gambel's Winter	1.29	1.19	101	1.083	0.8149
					Gambel's Spr- Nuttall's Fall	7.97	1.18	101	6.742	<.0001*
					Gambel's Spr-Nuttall's Winter	4.42	1.21	101	3.659	0.0036*
					Gambel's Fall-Gambel's Winter	1.55	1.19	101	1.301	0.6914
					Gambel's Fall-Nuttall's Fall	8.23	1.18	101	6.963	<.0001*
					Gambel's Fall-Nuttall's Winter	4.68	1.21	101	3.874	0.0017*
					Gambel's Winter-Nuttall's Fall	6.67	1.15	101	5.791	<.0001*
					Gambel's Winter-Nuttall's Winter	3.13	1.18	101	2.65	0.0689
					Nuttall's Fall-Nuttall's Winter	-3.55	1.17	101	-3.042	0.0244*
Suc	SubGroups	State 3	LR+emmeans	105	Gambel's Spr-Gambel's Fall	-64.8	49.6	100	-1.306	0.6882
					Gambel's Spr-Gambel's Winter	190.4	49	100	3.886	0.0017*
					Gambel's Spr- Nuttall's Fall	204.4	48	100	4.263	0.0004*
					Gambel's Spr-Nuttall's Winter	159.9	49	100	3.262	0.0129*
					Gambel's Fall-Gambel's Winter	255.2	49	100	5.208	<.0001*
					Gambel's Fall-Nuttall's Fall	269.2	48	100	5.613	<.0001*
					Gambel's Fall-Nuttall's Winter	224.7	49	100	4.584	0.0001*
					Gambel's Winter-Nuttall's Fall	14	47.3	100	0.296	0.9983
					Gambel's Winter-Nuttall's Winter	-30.6	48.4	100	-0.631	0.9697
					Nuttall's Fall-Nuttall's Winter	-44.6	47.3	100	-0.941	0.8801
Suc	SubGroups	State 4 oligo	LR+emmeans	105	Gambel's Spr-Gambel's Fall	-8.77	8.66	100	-1.013	0.8487
					Gambel's Spr-Gambel's Winter	11.65	8.56	100	1.362	0.6532
					Gambel's Spr- Nuttall's Fall	15.38	8.37	100	1.837	0.3583
					Gambel's Spr-Nuttall's Winter	22.92	8.56	100	2.679	0.0643
					Gambel's Fall-Gambel's Winter	20.43	8.56	100	2.388	0.1272
					Gambel's Fall-Nuttall's Fall	24.15	8.37	100	2.885	0.0377*
					Gambel's Fall-Nuttall's Winter	31.69	8.56	100	3.705	0.0031*
					Gambel's Winter-Nuttall's Fall	3.73	8.26	100	0.451	0.9913
					Gambel's Winter-Nuttall's Winter	11.27	8.45	100	1.333	0.6712
					Nuttall's Fall-Nuttall's Winter	7.54	8.26	100	0.912	0.8916
Suc	SubGroups	State 4 no oligo	LR+emmeans	104	Gambel's Spr-Gambel's Fall	-79.19	24.5	99	-3.23	0.0142*
					Gambel's Spr-Gambel's Winter	9.56	24.2	99	0.395	0.9948
					Gambel's Spr- Nuttall's Fall	35.55	24	99	1.484	0.5753
					Gambel's Spr-Nuttall's Winter	42.56	24.2	99	1.757	0.4045
					Gambel's Fall-Gambel's Winter	88.75	24.2	99	3.664	0.0036*
					Gambel's Fall-Nuttall's Fall	114.74	24	99	4.79	0.0001*
					Gambel's Fall-Nuttall's Winter	121.75	24.2	99	5.026	<0.0001*
					Gambel's Winter-Nuttall's Fall	25.99	23.7	99	1.099	0.8069
					Gambel's Winter-Nuttall's Winter	33	23.9	99	1.379	0.6423
					Nuttall's Fall-Nuttall's Winter	7.01	23.7	99	0.297	0.9983
Suc	SubGroups	RCR	LR+emmeans	105	Gambel's Spr-Gambel's Fall	0.0475	0.486	100	0.098	1
					Gambel's Spr-Gambel's Winter	2.4201	0.48	100	5.04	<.0001*
					Gambel's Spr- Nuttall's Fall	2.2143	0.47	100	4.712	0.0001*
					Gambel's Spr-Nuttall's Winter	0.7478	0.48	100	1.557	0.5282
					Gambel's Fall-Gambel's Winter	2.3726	0.48	100	4.941	<.0001*
					Gambel's Fall-Nuttall's Fall	2.1668	0.47	100	4.611	0.0001*
					Gambel's Fall-Nuttall's Winter	0.7003	0.48	100	1.458	0.5918
					Gambel's Winter-Nuttall's Fall	-0.2058	0.464	100	-0.444	0.9919
					Gambel's Winter-Nuttall's Winter	-1.6724	0.474	100	-3.526	0.0056*
					Nuttall's Fall-Nuttall's Winter	-1.4665	0.464	100	-3.161	0.0174*
	SubGroups	Complex I	LR+emmeans	109	Gambel's Spr-Gambel's Fall	114.3	57.5	104	1.987	0.2797
					Gambel's Spr-Gambel's Winter	29.7	55.5	104	0.535	0.9835
					Gambel's Spr- Nuttall's Fall	64.8	56.1	104	1.154	0.7771
					Gambel's Spr-Nuttall's Winter	98	56.8	104	1.725	0.4234
					Gambel's Fall-Gambel's Winter	-84.6	57.5	104	-1.471	0.5835
					Gambel's Fall-Nuttall's Fall	-49.5	58.2	104	-0.852	0.9134
					Gambel's Fall-Nuttall's Winter	-16.4	58.8	104	-0.278	0.9987
					Gambel's Winter-Nuttall's Fall	35.1	56.1	104	0.625	0.9707
					Gambel's Winter-Nuttall's Winter	68.3	56.8	104	1.202	0.7501
					Nuttall's Fall-Nuttall's Winter	33.2	57.4	104	0.578	0.978
	SubGroups	Complex II	LR+emmeans	98	Gambel's Spr-Gambel's Fall	138.012	39.3	93	3.512	0.006*
					Gambel's Spr-Gambel's Winter	-9.426	36	93	-0.262	0.9989
					Gambel's Spr- Nuttall's Fall	137.59	38.1	93	3.608	0.0044*
					Gambel's Spr-Nuttall's Winter	125.077	39.3	93	3.183	0.0166*
					Gambel's Fall-Gambel's Winter	-147.438	38.2	93	-3.862	0.0019*
					Gambel's Fall-Nuttall's Fall	-0.422	40.2	93	-0.01	1
					Gambel's Fall-Nuttall's Winter	-12.935	41.3	93	-0.313	0.9979
					Gambel's Winter-Nuttall's Fall	147.016	37	93	3.975	0.0013*
					Gambel's Winter-Nuttall's Winter	134.503	38.2	93	3.523	0.0058*
					Nuttall's Fall-Nuttall's Winter	-12.513	40.2	93	-0.311	0.9979
	SubGroups	Complex III	LR+emmeans	108	Gambel's Spr-Gambel's Fall	208.87	57.4	103	3.641	0.0038*
					Gambel's Spr-Gambel's Winter	199.35	57.4	103	3.475	0.0066*
					Gambel's Spr- Nuttall's Fall	289.74	55.3	103	5.24	<.0001*
					Gambel's Spr-Nuttall's Winter	226.56	56.6	103	4.001	0.0011*
					Gambel's Fall-Gambel's Winter	-9.52	59.9	103	-0.159	0.9999
					Gambel's Fall-Nuttall's Fall	80.87	57.9	103	1.396	0.6317
					Gambel's Fall-Nuttall's Winter	17.69	59.2	103	0.299	0.9982
					Gambel's Winter-Nuttall's Fall	90.39	57.9	103	1.56	0.5262
					Gambel's Winter-Nuttall's Winter	27.21	59.2	103	0.46	0.9907
					Nuttall's Fall-Nuttall's Winter	-63.18	57.2	103	-1.105	0.8037
	SubGroups	Complex IV	LR+emmeans	89	Gambel's Spr-Gambel's Fall	50.7	174	84	0.291	0.9984
					Gambel's Spr-Gambel's Winter	499.4	163	84	3.068	0.0236*
					Gambel's Spr- Nuttall's Fall	143.5	178	84	0.808	0.9275
					Gambel's Spr-Nuttall's Winter	180.3	169	84	1.066	0.8233
					Gambel's Fall-Gambel's Winter	448.7	171	84	2.63	0.0741
					Gambel's Fall-Nuttall's Fall	92.8	185	84	0.502	0.9869
					Gambel's Fall-Nuttall's Winter	129.6	177	84	0.733	0.9481
					Gambel's Winter-Nuttall's Fall	-355.9	174	84	-2.048	0.2529
					Gambel's Winter-Nuttall's Winter	-319.1	165	84	-1.932	0.3086
					Nuttall's Fall-Nuttall's Winter	36.8	180	84	0.205	0.9996
